# Supplementary material for: Cumulative Exposure and Health Risk Assessment of PFAS in Animal-Derived Foods Using the Relative Potency Factor Approach
Source: Toxics. 2025 Oct 30;13(11):931. doi: 10.3390/toxics13110931 (PMC12656023; doi:10.3390/toxics13110931)
Supplement: Supplementary file 1 [file toxics-13-00931-s001.zip › Supplementary materials.xlsx]

## Sheet: Exposure evaluation
		Table S1. Evaluation of PEQ Intake through animal-derived food consumption
Compound	Consumer group	Food Category	Mean Occurrence LB (µg/kg)	RPF min/max		Consumption data (kg/day)	Body weight (kg)	RPF approach (results expressed in ng/kg)											EFSA approach (results expressed in ng/kg)
								EDI min	EDI max	EWI min	EWI max	TWI	%TWI min	%TWI max	Cumulative EWI	%TWI min	Cumulative EWI	%TWI max	EWI	TWI	%TWI	Cumulative EWI	%TWI
PFBA	Toddlers	Eggs and Egg Products	0	0.05		0.011	12	0	0	0	0	4.4	0		3.80069	0.863793	3.85273	0.875621	0	4.4	0	2.27697	0.517493
PFBS	Toddlers	Eggs and Egg Products	0	0.001		0.0101	12	0	0	0	0	4.4	0						0	4.4	0
PFDA	Toddlers	Eggs and Egg Products	0	4	10	0.0101	12	0	0	0	0	4.4	0						0	4.4	0
PFDS	Toddlers	Eggs and Egg Products	0	2		0.0101	12	0	0	0	0	4.4	0						0	4.4	0
PFDoDA	Toddlers	Eggs and Egg Products	0	3		0.0101	12	0	0	0	0	4.4	0						0	4.4	0
PFHpA	Toddlers	Eggs and Egg Products	0.00550448	0.01	1	0.0101	12	4.63294e-05	0.00463294	0.000324306	0.0324306	4.4	7.37059e-05	0.00737059					0.0324306	4.4	0.00737059
PFHpS	Toddlers	Eggs and Egg Products	0	0.6	2	0.0101	12	0	0	0	0	4.4	0						0	4.4	0
PFHxA	Toddlers	Eggs and Egg Products	0.00490646	0.01		0.0101	12	4.12961e-05	0	0.000289072	0	4.4	6.56983e-05						0.0289072	4.4	0.00656983
PFHxDA	Toddlers	Eggs and Egg Products	0	0.02		0.0101	12	0	0	0	0	4.4	0						0	4.4	0
PFHxS	Toddlers	Eggs and Egg Products	0.000138506	0.6		0.0101	12	6.99457e-05	0	0.00048962	0	4.4	0.000111277						0.000816033	4.4	0.000185462
PFNA	Toddlers	Eggs and Egg Products	0	10		0.0101	12	0	0	0	0	4.4	0						0	4.4	0
PFOA	Toddlers	Eggs and Egg Products	0.106438	1		0.0101	12	0.0895856	0	0.627099	0	4.4	0.142523						0.627099	4.4	0.142523
PFODA	Toddlers	Eggs and Egg Products	0	0.02		0.0101	12	0	0	0	0	4.4	0						0	4.4	0
PFOS	Toddlers	Eggs and Egg Products	0.267417	2		0.0101	12	0.450152	0	3.15106	0	4.4	0.71615						1.57553	4.4	0.358075
PFPeA	Toddlers	Eggs and Egg Products	0	0.03		0.0101	12	0	0	0	0	4.4	0						0	4.4	0
PFTeDA	Toddlers	Eggs and Egg Products	0	0.3		0.0101	12	0	0	0	0	4.4	0						0	4.4	0
PFTrDA	Toddlers	Eggs and Egg Products	0.00125355	0.3	3	0.0101	12	0.000316522	0.00316522	0.00221565	0.0221565	4.4	0.000503557	0.00503557					0.00738551	4.4	0.00167852
PFUnDA	Toddlers	Eggs and Egg Products	0.000815051	4		0.0101	12	0.002744	0	0.019208	0	4.4	0.00436546						0.00480201	4.4	0.00109137
PFBA	Adolescents	Eggs and Egg Products	0	0.05		0.016	45	0	0	0	0	4.4	0		1.60557	0.364902	1.62756	0.369899	0	4.4	0	0.961889	0.218611
PFBS	Adolescents	Eggs and Egg Products	0	0.001		0.016	45	0	0	0	0	4.4	0						0	4.4	0
PFDA	Adolescents	Eggs and Egg Products	0	4	10	0.016	45	0	0	0	0	4.4	0						0	4.4	0
PFDS	Adolescents	Eggs and Egg Products	0	2		0.016	45	0	0	0	0	4.4	0						0	4.4	0
PFDoDA	Adolescents	Eggs and Egg Products	0	3		0.016	45	0	0	0	0	4.4	0						0	4.4	0
PFHpA	Adolescents	Eggs and Egg Products	0.00550448	0.01	1	0.016	45	1.95715e-05	0.00195715	0.000137	0.0137	4.4	3.11365e-05	0.00311365					0.0137	4.4	0.00311365
PFHpS	Adolescents	Eggs and Egg Products	0	0.6	2	0.016	45	0	0	0	0	4.4	0						0	4.4	0
PFHxA	Adolescents	Eggs and Egg Products	0.00490646	0.01		0.016	45	1.74452e-05	0	0.000122116		4.4	2.77537e-05						0.0122116	4.4	0.00277537
PFHxDA	Adolescents	Eggs and Egg Products	0	0.02		0.016	45	0	0	0		4.4	0						0	4.4	0
PFHxS	Adolescents	Eggs and Egg Products	0.000138506	0.6		0.016	45	2.9548e-05	0	0.000206836		4.4	4.70082e-05						0.000344727	4.4	7.8347e-05
PFNA	Adolescents	Eggs and Egg Products	0	10		0.016	45	0	0	0		4.4	0						0	4.4	0
PFOA	Adolescents	Eggs and Egg Products	0.106438	1		0.016	45	0.0378447	0	0.264913		4.4	0.0602075						0.264913	4.4	0.0602075
PFODA	Adolescents	Eggs and Egg Products	0	0.02		0.016	45	0	0	0		4.4	0						0	4.4	0
PFOS	Adolescents	Eggs and Egg Products	0.267417	2		0.016	45	0.190163	0	1.33114		4.4	0.302532						0.665571	4.4	0.151266
PFPeA	Adolescents	Eggs and Egg Products	0	0.03		0.016	45	0	0	0		4.4	0						0	4.4	0
PFTeDA	Adolescents	Eggs and Egg Products	0	0.3		0.016	45	0	0	0		4.4	0						0	4.4	0
PFTrDA	Adolescents	Eggs and Egg Products	0.00125355	0.3	3	0.016	45	0.000133712	0.00133712	0.000935985	0.00935985	4.4	0.000212724	0.00212724					0.00311995	4.4	0.00070908
PFUnDA	Adolescents	Eggs and Egg Products	0.000815051	4		0.016	45	0.00115918	0	0.00811428		4.4	0.00184416						0.00202857	4.4	0.000461039
PFBA	Adults	Eggs and Egg Products	0	0.05		0.019	70	0	0	0	0	4.4	0		1.22568	0.278564	1.24247	0.282379	0	4.4	0	0.734299	0.166886
PFBS	Adults	Eggs and Egg Products	0	0.001		0.019	70	0	0	0	0	4.4	0						0	4.4	0
PFDA	Adults	Eggs and Egg Products	0	4	10	0.019	70	0	0	0	0	4.4	0						0	4.4	0
PFDS	Adults	Eggs and Egg Products	0	2		0.019	70	0	0	0	0	4.4	0						0	4.4	0
PFDoDA	Adults	Eggs and Egg Products	0	3		0.019	70	0	0	0	0	4.4	0						0	4.4	0
PFHpA	Adults	Eggs and Egg Products	0.00550448	0.01	1	0.019	70	1.49407e-05	0.00149407	0.000104585	0.0104585	4.4	2.37694e-05	0.00237694					0.0104585	4.4	0.00237694
PFHpS	Adults	Eggs and Egg Products	0	0.6	2	0.019	70	0	0	0	0	4.4	0						0	4.4	0
PFHxA	Adults	Eggs and Egg Products	0.00490646	0.01		0.019	70	1.33175e-05	0	9.32228e-05	0	4.4	2.1187e-05						0.00932228	4.4	0.0021187
PFHxDA	Adults	Eggs and Egg Products	0	0.02		0.019	70	0	0	0	0	4.4	0						0	4.4	0
PFHxS	Adults	Eggs and Egg Products	0.000138506	0.6		0.019	70	2.25567e-05	0	0.000157897	0	4.4	3.58857e-05						0.000263162	4.4	5.98095e-05
PFNA	Adults	Eggs and Egg Products	0	10		0.019	70	0	0	0	0	4.4	0						0	4.4	0
PFOA	Adults	Eggs and Egg Products	0.106438	1		0.019	70	0.0288904	0	0.202233	0	4.4	0.045962						0.202233	4.4	0.045962
PFODA	Adults	Eggs and Egg Products	0	0.02		0.019	70	0	0	0	0	4.4	0						0	4.4	0
PFOS	Adults	Eggs and Egg Products	0.267417	2		0.019	70	0.145169	0	1.01618	0	4.4	0.230951						0.508092	4.4	0.115475
PFPeA	Adults	Eggs and Egg Products	0	0.03		0.019	70	0	0	0	0	4.4	0						0	4.4	0
PFTeDA	Adults	Eggs and Egg Products	0	0.3		0.019	70	0	0	0	0	4.4	0						0	4.4	0
PFTrDA	Adults	Eggs and Egg Products	0.00125355	0.3	3	0.019	70	0.000102075	0.00102075	0.000714524	0.00714524	4.4	0.000162392	0.00162392					0.00238175	4.4	0.000541306
PFUnDA	Adults	Eggs and Egg Products	0.000815051	4		0.019	70	0.000884912	0	0.00619439	0	4.4	0.00140781						0.0015486	4.4	0.000351954
PFBA	Elderly	Eggs and Egg Products	0	0.05		0.018	70	0	0	0		4.4	0		1.16117	0.263903	1.17707	0.267517	0	4.4	0	0.695652	0.158103
PFBS	Elderly	Eggs and Egg Products	0	0.001		0.018	70	0	0	0		4.4	0						0	4.4	0
PFDA	Elderly	Eggs and Egg Products	0	4	10	0.018	70	0	0	0	0	4.4	0						0	4.4	0
PFDS	Elderly	Eggs and Egg Products	0	2		0.018	70	0	0	0		4.4	0						0	4.4	0
PFDoDA	Elderly	Eggs and Egg Products	0	3		0.018	70	0	0	0		4.4	0						0	4.4	0
PFHpA	Elderly	Eggs and Egg Products	0.00550448	0.01	1	0.018	70	1.41544e-05	0.00141544	9.90807e-05	0.00990807	4.4	2.25183e-05	0.00225183					0.00990807	4.4	0.00225183
PFHpS	Elderly	Eggs and Egg Products	0	0.6	2	0.018	70	0	0	0	0	4.4	0						0	4.4	0
PFHxA	Elderly	Eggs and Egg Products	0.00490646	0.01		0.018	70	1.26166e-05	0	8.83163e-05	0	4.4	2.00719e-05						0.00883163	4.4	0.00200719
PFHxDA	Elderly	Eggs and Egg Products	0	0.02		0.018	70	0	0	0	0	4.4	0						0	4.4	0
PFHxS	Elderly	Eggs and Egg Products	0.000138506	0.6		0.018	70	2.13695e-05	0	0.000149587	0	4.4	3.3997e-05						0.000249311	4.4	5.66617e-05
PFNA	Elderly	Eggs and Egg Products	0	10		0.018	70	0	0	0	0	4.4	0						0	4.4	0
PFOA	Elderly	Eggs and Egg Products	0.106438	1		0.018	70	0.0273699	0	0.191589	0	4.4	0.043543						0.191589	4.4	0.043543
PFODA	Elderly	Eggs and Egg Products	0	0.02		0.018	70	0	0	0	0	4.4	0						0	4.4	0
PFOS	Elderly	Eggs and Egg Products	0.267417	2		0.018	70	0.137529	0	0.962701	0	4.4	0.218796						0.48135	4.4	0.109398
PFPeA	Elderly	Eggs and Egg Products	0	0.03		0.018	70	0	0	0	0	4.4	0						0	4.4	0
PFTeDA	Elderly	Eggs and Egg Products	0	0.3		0.018	70	0	0	0	0	4.4	0						0	4.4	0
PFTrDA	Elderly	Eggs and Egg Products	0.00125355	0.3	3	0.018	70	9.67026e-05	0.000967026	0.000676918	0.00676918	4.4	0.000153845	0.00153845					0.00225639	4.4	0.000512817
PFUnDA	Elderly	Eggs and Egg Products	0.000815051	4		0.018	70	0.000838338	0	0.00586837	0	4.4	0.00133372						0.00146709	4.4	0.00033343
PFBS	Toddlers	Fish and Seafood	0.00583783	0.001		0.009	12	4.37837e-06	0	3.06486e-05	0	4.4	6.96559e-06		22.6219	5.14133	25.9277	5.89266	0.0306486	4.4	0.00696559	11.4147	2.59425
PFDA	Toddlers	Fish and Seafood	0.0920821	4	10	0.009	12	0.276246	0.690615	1.93372	4.83431	4.4	0.439483	1.09871					0.483431	4.4	0.109871
PFDS	Toddlers	Fish and Seafood	0.000222998	2		0.009	12	0.000334497	0	0.00234148	0	4.4	0.000532155						0.00117074	4.4	0.000266077
PFDoDA	Toddlers	Fish and Seafood	0.0224567	3		0.009	12	0.0505276	0	0.353693	0	4.4	0.0803848						0.117898	4.4	0.0267949
PFHpA	Toddlers	Fish and Seafood	0.00669469	0.01	1	0.009	12	5.02102e-05	0.00502102	0.000351471	0.0351471	4.4	7.98798e-05	0.00798798					0.0351471	4.4	0.00798798
PFHxA	Toddlers	Fish and Seafood	0.0743654	0.01		0.009	12	0.00055774	0	0.00390418	0	4.4	0.000887314						0.390418	4.4	0.0887314
PFHxDA	Toddlers	Fish and Seafood	0	0.02		0.009	12	0	0	0	0	4.4	0						0	4.4	0
PFHxS	Toddlers	Fish and Seafood	0.00385507	0.6		0.009	12	0.00173478	0	0.0121435	0	4.4	0.00275988						0.0202391	4.4	0.0045998
PFNA	Toddlers	Fish and Seafood	0.0488331	10		0.009	12	0.366248	0	2.56374	0	4.4	0.582667						0.256374	4.4	0.0582667
PFOA	Toddlers	Fish and Seafood	0.262092	1		0.009	12	0.196569	0	1.37599	0	4.4	0.312724						1.37599	4.4	0.312724
PFODA	Toddlers	Fish and Seafood	0	0.02		0.009	12	0	0	0	0	4.4	0						0	4.4	0
PFOS	Toddlers	Fish and Seafood	1.48462	2		0.009	12	2.22694	0	15.5886	0	4.4	3.54285						7.79428	4.4	1.77143
PFPeA	Toddlers	Fish and Seafood	0.110102	0.03		0.009	12	0.00247729	0	0.017341	0	4.4	0.00394115						0.578035	4.4	0.131372
PFTeDA	Toddlers	Fish and Seafood	0.00239769	0.3		0.009	12	0.000539479	0	0.00377635	0	4.4	0.000858262						0.0125878	4.4	0.00286087
PFTrDA	Toddlers	Fish and Seafood	0.026136	0.3	3	0.009	12	0.00588059	0.0588059	0.0411641	0.411641	4.4	0.00935549	0.0935549					0.137214	4.4	0.031185
PFUnDA	Toddlers	Fish and Seafood	0.0345291	4		0.009	12	0.103587	0	0.725111	0	4.4	0.164798						0.181278	4.4	0.0411995
PFBS	Adolescents	Fish and Seafood	0.00583783	0.001		0.019	45	2.46486e-06	0	1.7254e-05	0	4.4	3.92137e-06		12.7353	2.89438	14.5779	3.31317	0.017254	4.4	0.00392137	6.42605	1.46047
PFDA	Adolescents	Fish and Seafood	0.0920821	4	10	0.019	45	0.155516	0.388791	1.08861	2.72154	4.4	0.247412	0.618531					0.272154	4.4	0.0618531
PFDS	Adolescents	Fish and Seafood	0.000222998	2		0.019	45	0.00018831	0	0.00131817	0	4.4	0.000299583						0.000659083	4.4	0.000149792
PFDoDA	Adolescents	Fish and Seafood	0.0224567	3		0.019	45	0.0284451	0	0.199116	0	4.4	0.0452536						0.066372	4.4	0.0150845
PFHpA	Adolescents	Fish and Seafood	0.00669469	0.01	1	0.019	45	2.82665e-05	0.00282665	0.000197865	0.00138506	4.4	4.49694e-05	0.000314786					0.0197865	4.4	0.00449694
PFHxA	Adolescents	Fish and Seafood	0.0743654	0.01		0.019	45	0.000313987	0	0.00219791	0	4.4	0.000499525						0.219791	4.4	0.0499525
PFHxDA	Adolescents	Fish and Seafood	0	0.02		0.019	45	0	0	0	0	4.4	0						0	4.4	0
PFHxS	Adolescents	Fish and Seafood	0.00385507	0.6		0.019	45	0.000976618	0	0.00683632	0	4.4	0.00155371						0.0113939	4.4	0.00258952
PFNA	Adolescents	Fish and Seafood	0.0488331	10		0.019	45	0.206184	0	1.44329	0	4.4	0.32802						0.144329	4.4	0.032802
PFOA	Adolescents	Fish and Seafood	0.262092	1		0.019	45	0.110661	0	0.774629	0	4.4	0.176052						0.774629	4.4	0.176052
PFODA	Adolescents	Fish and Seafood	0	0.02		0.019	45	0	0	0	0	4.4	0						0	4.4	0
PFOS	Adolescents	Fish and Seafood	1.48462	2		0.019	45	1.25368	0	8.77578	0	4.4	1.9945						4.38789	4.4	0.997248
PFPeA	Adolescents	Fish and Seafood	0.110102	0.03		0.019	45	0.00139462	0	0.00976237	0	4.4	0.00221872						0.325412	4.4	0.0739573
PFTeDA	Adolescents	Fish and Seafood	0.00239769	0.3		0.019	45	0.000303707	0	0.00212595	0	4.4	0.00048317						0.00708649	4.4	0.00161057
PFTrDA	Adolescents	Fish and Seafood	0.026136	0.3	3	0.019	45	0.00331056	0.0331056	0.0231739	0.231739	4.4	0.00526679	0.0526679					0.0772463	4.4	0.017556
PFUnDA	Adolescents	Fish and Seafood	0.0345291	4		0.019	45	0.0583158	0	0.408211	0	4.4	0.0927752						0.102053	4.4	0.0231938
PFBS	Adults	Fish and Seafood	0.00583783	0.001		0.026	70	2.16834e-06	0	1.51784e-05	0	4.4	3.44963e-06		11.2032	2.54618	12.8404	2.91827	0.0151784	4.4	0.00344963	5.653	1.28477
PFDA	Adults	Fish and Seafood	0.0920821	4	10	0.026	70	0.136808	0.342019	0.957653	2.39413	4.4	0.217649	0.544121					0.239413	4.4	0.0544121
PFDS	Adults	Fish and Seafood	0.000222998	2		0.026	70	0.000165656	0	0.00115959	0	4.4	0.000263543						0.000579795	4.4	0.000131772
PFDoDA	Adults	Fish and Seafood	0.0224567	3		0.026	70	0.0250232	0	0.175162	0	4.4	0.0398096						0.0583874	4.4	0.0132699
PFHpA	Adults	Fish and Seafood	0.00669469	0.01	1	0.026	70	2.4866e-05	0.0024866	0.000174062	0.0174062	4.4	3.95595e-05	0.00395595					0.0174062	4.4	0.00395595
PFHxA	Adults	Fish and Seafood	0.0743654	0.01		0.026	70	0.000276214	0	0.0019335	0	4.4	0.000439432						0.19335	4.4	0.0439432
PFHxDA	Adults	Fish and Seafood	0	0.02		0.026	70	0	0	0	0	4.4	0						0	4.4	0
PFHxS	Adults	Fish and Seafood	0.00385507	0.6		0.026	70	0.00085913	0	0.00601391	0	4.4	0.0013668						0.0100232	4.4	0.002278
PFNA	Adults	Fish and Seafood	0.0488331	10		0.026	70	0.18138	0	1.26966	0	4.4	0.288559						0.126966	4.4	0.0288559
PFOA	Adults	Fish and Seafood	0.262092	1		0.026	70	0.0973486	0	0.68144	0	4.4	0.154873						0.68144	4.4	0.154873
PFODA	Adults	Fish and Seafood	0	0.02		0.026	70	0	0	0	0	4.4	0						0	4.4	0
PFOS	Adults	Fish and Seafood	1.48462	2		0.026	70	1.10286	0	7.72005	0	4.4	1.75456						3.86002	4.4	0.877278
PFPeA	Adults	Fish and Seafood	0.110102	0.03		0.026	70	0.00122685	0	0.00858795	0	4.4	0.00195181						0.286265	4.4	0.0650602
PFTeDA	Adults	Fish and Seafood	0.00239769	0.3		0.026	70	0.000267171	0	0.00187019	0	4.4	0.000425044						0.00623398	4.4	0.00141681
PFTrDA	Adults	Fish and Seafood	0.026136	0.3	3	0.026	70	0.00291229	0.0291229	0.0203861	0.203861	4.4	0.00463319	0.0463319					0.0679535	4.4	0.015444
PFUnDA	Adults	Fish and Seafood	0.0345291	4		0.026	70	0.0513004	0	0.359103	0	4.4	0.0816143						0.0897757	4.4	0.0204036
PFBS	Elderly	Fish and Seafood	0.00583783	0.001		0.028	70	2.33513e-06	0	1.63459e-05		4.4	3.71498e-06		12.065	2.74204	13.8281	3.14275	0.0163459	4.4	0.00371498	6.08784	1.3836
PFDA	Elderly	Fish and Seafood	0.0920821	4	10	0.028	70	0.147331	0.368328	1.03132	2.5783	4.4	0.234391	0.585977					0.25783	4.4	0.0585977
PFDS	Elderly	Fish and Seafood	0.000222998	2		0.028	70	0.000178398	0	0.00124879	0	4.4	0.000283816						0.000624395	4.4	0.000141908
PFDoDA	Elderly	Fish and Seafood	0.0224567	3		0.028	70	0.026948	0	0.188636	0	4.4	0.0428719						0.0628788	4.4	0.0142906
PFHpA	Elderly	Fish and Seafood	0.00669469	0.01	1	0.028	70	2.67788e-05	0.00267788	0.000187451	0.0187451	4.4	4.26026e-05	0.00426026					0.0187451	4.4	0.00426026
PFHxA	Elderly	Fish and Seafood	0.0743654	0.01		0.028	70	0.000297461	0	0.00208223	0	4.4	0.000473234						0.208223	4.4	0.0473234
PFHxDA	Elderly	Fish and Seafood	0	0.02		0.028	70	0	0	0	0	4.4	0						0	4.4	0
PFHxS	Elderly	Fish and Seafood	0.00385507	0.6		0.028	70	0.000925217	0	0.00647652	0	4.4	0.00147194						0.0107942	4.4	0.00245323
PFNA	Elderly	Fish and Seafood	0.0488331	10		0.028	70	0.195332	0	1.36733	0	4.4	0.310756						0.136733	4.4	0.0310756
PFOA	Elderly	Fish and Seafood	0.262092	1		0.028	70	0.104837	0	0.733859	0	4.4	0.166786						0.733859	4.4	0.166786
PFODA	Elderly	Fish and Seafood	0	0.02		0.028	70	0	0	0	0	4.4	0						0	4.4	0
PFOS	Elderly	Fish and Seafood	1.48462	2		0.028	70	1.1877	0	8.3139	0	4.4	1.88952						4.15695	4.4	0.944761
PFPeA	Elderly	Fish and Seafood	0.110102	0.03		0.028	70	0.00132122	0	0.00924856	0	4.4	0.00210195						0.308285	4.4	0.0700648
PFTeDA	Elderly	Fish and Seafood	0.00239769	0.3		0.028	70	0.000287722	0	0.00201406	0	4.4	0.00045774						0.00671352	4.4	0.0015258
PFTrDA	Elderly	Fish and Seafood	0.026136	0.3	3	0.028	70	0.00313632	0.0313632	0.0219542	0.219542	4.4	0.00498959	0.0498959					0.0731807	4.4	0.016632
PFUnDA	Elderly	Fish and Seafood	0.0345291	4		0.028	70	0.0552466	0	0.386726	0	4.4	0.0878923						0.0966815	4.4	0.0219731
PFBS	Toddlers	Milk and Dairy Products	1.99139e-05	0.001		0.325	12	5.39335e-07	0	3.77534e-06	0	4.4	8.58033e-07		0.542837	0.123372	0.59212	0.134573	0.00377534	4.4	0.000858033	1.44304	0.327964
PFDA	Toddlers	Milk and Dairy Products	4.33264e-05	4	10	0.325	12	0.00469369	0.0117342	0.0328559	0.0821396	4.4	0.00746724	0.0186681					0.00821396	4.4	0.00186681
PFHxA	Toddlers	Milk and Dairy Products	9.10103e-05	0.01		0.325	12	2.46486e-05	0	0.00017254	0	4.4	3.92137e-05						0.017254	4.4	0.00392137
PFHxS	Toddlers	Milk and Dairy Products	2.10467e-10	0.6		0.325	12	3.42009e-09	0	2.39406e-08	0	4.4	5.44105e-09						3.9901e-08	4.4	9.06842e-09
PFNA	Toddlers	Milk and Dairy Products	3.67591e-05	10		0.325	12	0.00995559	0	0.0696891	0	4.4	0.0158384						0.00696891	4.4	0.00158384
PFOA	Toddlers	Milk and Dairy Products	0.000618575	1		0.325	12	0.0167531	0	0.117272	0	4.4	0.0266526						0.117272	4.4	0.0266526
PFOS	Toddlers	Milk and Dairy Products	0.000760838	2		0.325	12	0.041212	0	0.288484	0	4.4	0.0655646						0.144242	4.4	0.0327823
PFPeA	Toddlers	Milk and Dairy Products	0.00604122	0.03		0.325	12	0.00490849	0	0.0343595	0	4.4	0.00780897						1.14532	4.4	0.260299
PFBS	Adolescents	Milk and Dairy Products	1.99139e-05	0.001		0.318	45	1.40725e-07	0	9.85074e-07	0	4.4	2.23881e-07		0.141639	0.0321906	0.154498	0.0351132	0.000985074	4.4	0.000223881	0.376523	0.0855733
PFDA	Adolescents	Milk and Dairy Products	4.33264e-05	4	10	0.318	45	0.00122469	0.00306173	0.00857285	0.0214321	4.4	0.00194838	0.00487094					0.00214321	4.4	0.000487094
PFHxA	Adolescents	Milk and Dairy Products	9.10103e-05	0.01		0.318	45	6.43139e-06	0	4.50198e-05	0	4.4	1.02318e-05						0.00450198	4.4	0.00102318
PFHxS	Adolescents	Milk and Dairy Products	2.10467e-10	0.6		0.318	45	8.9238e-10	0	6.24666e-09	0	4.4	1.4197e-09						1.04111e-08	4.4	2.36616e-09
PFNA	Adolescents	Milk and Dairy Products	3.67591e-05	10		0.318	45	0.00259764	0	0.0181835	0	4.4	0.00413261						0.00181835	4.4	0.000413261
PFOA	Adolescents	Milk and Dairy Products	0.000618575	1		0.318	45	0.00437127	0	0.0305989	0	4.4	0.00695429						0.0305989	4.4	0.00695429
PFOS	Adolescents	Milk and Dairy Products	0.000760838	2		0.318	45	0.0107532	0	0.0752722	0	4.4	0.0171073						0.0376361	4.4	0.00855366
PFPeA	Adolescents	Milk and Dairy Products	0.00604122	0.03		0.318	45	0.00128074	0	0.00896517	0	4.4	0.00203754						0.298839	4.4	0.067918
PFBS	Adults	Milk and Dairy Products	1.99139e-05	0.001		0.255	70	7.25435e-08	0	5.07804e-07		4.4	1.1541e-07		0.0730145	0.0165942	0.0796434	0.0181008	0.000507804	4.4	0.00011541	0.194097	0.0441129
PFDA	Adults	Milk and Dairy Products	4.33264e-05	4	10	0.255	70	0.000631328	0.00157832	0.00441929	0.0110482	4.4	0.00100438	0.00251096					0.00110482	4.4	0.000251096
PFHxA	Adults	Milk and Dairy Products	9.10103e-05	0.01		0.255	70	3.31538e-06	0	2.32076e-05	0	4.4	5.27446e-06						0.00232076	4.4	0.000527446
PFHxS	Adults	Milk and Dairy Products	2.10467e-10	0.6		0.255	70	4.60021e-10	0	3.22015e-09	0	4.4	7.31851e-10						5.36691e-09	4.4	1.21975e-09
PFNA	Adults	Milk and Dairy Products	3.67591e-05	10		0.255	70	0.00133908	0	0.00937357	0	4.4	0.00213036						0.000937357	4.4	0.000213036
PFOA	Adults	Milk and Dairy Products	0.000618575	1		0.255	70	0.00225338	0	0.0157737	0	4.4	0.00358493						0.0157737	4.4	0.00358493
PFOS	Adults	Milk and Dairy Products	0.000760838	2		0.255	70	0.00554325	0	0.0388027	0	4.4	0.0088188						0.0194014	4.4	0.0044094
PFPeA	Adults	Milk and Dairy Products	0.00604122	0.03		0.255	70	0.000660219	0	0.00462154	0	4.4	0.00105035						0.154051	4.4	0.0350116
PFBS	Elderly	Milk and Dairy Products	1.99139e-05	0.001		0.237	70	6.74228e-08	0	4.71959e-07	0	4.4	1.07264e-07		0.0678605	0.0154229	0.0740216	0.0168231	0.000471959	4.4	0.000107264	0.180396	0.0409991
PFDA	Elderly	Milk and Dairy Products	4.33264e-05	4	10	0.237	70	0.000586763	0.00146691	0.00410734	0.0102684	4.4	0.000933487	0.00233372					0.00102684	4.4	0.000233372
PFHxA	Elderly	Milk and Dairy Products	9.10103e-05	0.01		0.237	70	3.08135e-06	0	2.15694e-05	0	4.4	4.90215e-06						0.00215694	4.4	0.000490215
PFHxS	Elderly	Milk and Dairy Products	2.10467e-10	0.6		0.237	70	4.27549e-10	0	2.99284e-09	0	4.4	6.80191e-10						4.98807e-09	4.4	1.13365e-09
PFNA	Elderly	Milk and Dairy Products	3.67591e-05	10		0.237	70	0.00124456	0	0.00871191	0	4.4	0.00197998						0.000871191	4.4	0.000197998
PFOA	Elderly	Milk and Dairy Products	0.000618575	1		0.237	70	0.00209432	0	0.0146602	0	4.4	0.00333187						0.0146602	4.4	0.00333187
PFOS	Elderly	Milk and Dairy Products	0.000760838	2		0.237	70	0.00515196	0	0.0360637	0	4.4	0.0081963						0.0180319	4.4	0.00409815
PFPeA	Elderly	Milk and Dairy Products	0.00604122	0.03		0.237	70	0.000613616	0	0.00429531	0	4.4	0.000976207						0.143177	4.4	0.0325402
PFBA	Toddlers	Meat and Meat Products	0.00252254	0.05		0.047	12	0.000493998	0	0.00345799	0	4.4	0.000785906		4.10593	0.933166	4.43721	1.00846	0.0691598	4.4	0.0157181	2.39285	0.543829
PFBS	Toddlers	Meat and Meat Products	0.00011716	0.001		0.047	12	4.58876e-07	0	3.21213e-06	0	4.4	7.3003e-07						0.00321213	4.4	0.00073003
PFDA	Toddlers	Meat and Meat Products	0.00159852	4	10	0.047	12	0.0250435	0.0626088	0.175305	0.438261	4.4	0.0398419	0.0996049					0.0438261	4.4	0.00996049
PFDS	Toddlers	Meat and Meat Products	0.00159852	2		0.047	12	0.0125218	0	0.0876523	0	4.4	0.019921						0.0438261	4.4	0.00996049
PFDoDA	Toddlers	Meat and Meat Products	0.00392544	3		0.047	12	0.0461239	0	0.322867	0	4.4	0.0733789						0.107622	4.4	0.0244596
PFHpA	Toddlers	Meat and Meat Products	0.000639859	0.01	1	0.047	12	2.50611e-05	0.00250611	0.000175428	0.0175428	4.4	3.987e-05	0.003987					0.0175428	4.4	0.003987
PFHpS	Toddlers	Meat and Meat Products	0.000126676	0.6	2	0.047	12	0.000297687	0.000992291	0.00208381	0.00694604	4.4	0.000473594	0.00157865					0.00347302	4.4	0.000789323
PFHxA	Toddlers	Meat and Meat Products	0.0017551	0.01		0.047	12	6.87414e-05	0	0.00048119	0	4.4	0.000109361						0.048119	4.4	0.0109361
PFHxS	Toddlers	Meat and Meat Products	0.000211694	0.6		0.047	12	0.000497481	0	0.00348236	0	4.4	0.000791447						0.00580394	4.4	0.00131908
PFNA	Toddlers	Meat and Meat Products	0.00105614	10		0.047	12	0.0413653	0	0.289557	0	4.4	0.0658085						0.0289557	4.4	0.00658085
PFOA	Toddlers	Meat and Meat Products	0.0207812	1		0.047	12	0.081393	0	0.569751	0	4.4	0.129489						0.569751	4.4	0.129489
PFOS	Toddlers	Meat and Meat Products	0.0462228	2		0.047	12	0.362078	0	2.53455	0	4.4	0.576034						1.26727	4.4	0.288017
PFPeA	Toddlers	Meat and Meat Products	0.0048715	0.03		0.047	12	0.000572402	0	0.00400681	0	4.4	0.000910639						0.13356	4.4	0.0303546
PFTeDA	Toddlers	Meat and Meat Products	0.000267735	0.3		0.047	12	0.000314588	0	0.00220212	0	4.4	0.000500481						0.00734039	4.4	0.00166827
PFTrDA	Toddlers	Meat and Meat Products	0.000622709	0.3	3	0.047	12	0.000731683	0.00731683	0.00512178	0.0512178	4.4	0.00116404	0.0116404					0.0170726	4.4	0.00388014
PFUnDA	Toddlers	Meat and Meat Products	0.000959581	4		0.047	12	0.0150334	0	0.105234	0	4.4	0.0239168						0.0263085	4.4	0.00597921
PFBA	Adolescents	Meat and Meat Products	0.00252254	0.05		0.125	45	0.000350353	0	0.00245247	0	4.4	0.00055738		2.91201	0.66182	3.14696	0.715218	0.0490495	4.4	0.0111476	1.69706	0.385694
PFBS	Adolescents	Meat and Meat Products	0.00011716	0.001		0.125	45	3.25444e-07	0	2.27811e-06	0	4.4	5.17752e-07						0.00227811	4.4	0.000517752
PFDA	Adolescents	Meat and Meat Products	0.00159852	4	10	0.125	45	0.0177614	0.0444034	0.124329	0.310824	4.4	0.0282567	0.0706417					0.0310824	4.4	0.00706417
PFDS	Adolescents	Meat and Meat Products	0.00159852	2		0.125	45	0.00888068	0	0.0621647	0	4.4	0.0141283						0.0310824	4.4	0.00706417
PFDoDA	Adolescents	Meat and Meat Products	0.00392544	3		0.125	45	0.032712	0	0.228984	0	4.4	0.0520418						0.076328	4.4	0.0173473
PFHpA	Adolescents	Meat and Meat Products	0.000639859	0.01	1	0.125	45	1.77738e-05	0.00177738	0.000124417	0.0124417	4.4	2.82766e-05	0.00282766					0.0124417	4.4	0.00282766
PFHpS	Adolescents	Meat and Meat Products	0.000126676	0.6	2	0.125	45	0.000211126	0.000703753	0.00147788	0.00492627	4.4	0.000335882	0.00111961					0.00246313	4.4	0.000559803
PFHxA	Adolescents	Meat and Meat Products	0.0017551	0.01		0.125	45	4.87528e-05	0	0.000341269	0	4.4	7.75612e-05						0.0341269	4.4	0.00775612
PFHxS	Adolescents	Meat and Meat Products	0.000211694	0.6		0.125	45	0.000352823	0	0.00246976	0	4.4	0.00056131						0.00411627	4.4	0.000935516
PFNA	Adolescents	Meat and Meat Products	0.00105614	10		0.125	45	0.0293371	0	0.20536	0	4.4	0.0466727						0.020536	4.4	0.00466727
PFOA	Adolescents	Meat and Meat Products	0.0207812	1		0.125	45	0.0577255	0	0.404079	0	4.4	0.091836						0.404079	4.4	0.091836
PFOS	Adolescents	Meat and Meat Products	0.0462228	2		0.125	45	0.256793	0	1.79755	0	4.4	0.408535						0.898776	4.4	0.204267
PFPeA	Adolescents	Meat and Meat Products	0.0048715	0.03		0.125	45	0.000405959	0	0.00284171	0	4.4	0.000645843						0.0947237	4.4	0.0215281
PFTeDA	Adolescents	Meat and Meat Products	0.000267735	0.3		0.125	45	0.000223112	0	0.00156179	0	4.4	0.000354951						0.00520595	4.4	0.00118317
PFTrDA	Adolescents	Meat and Meat Products	0.000622709	0.3	3	0.125	45	0.000518924	0.00518924	0.00363247	0.0363247	4.4	0.000825561	0.00825561					0.0121082	4.4	0.00275187
PFUnDA	Adolescents	Meat and Meat Products	0.000959581	4		0.125	45	0.010662	0	0.0746341	0	4.4	0.0169623						0.0186585	4.4	0.00424057
PFBA	Adults	Meat and Meat Products	0.00252254	0.05		0.136	70	0.000245047	0	0.00171533	0	4.4	0.000389848		2.03674	0.462896	2.20107	0.500244	0.0343066	4.4	0.00779696	1.18697	0.269766
PFBS	Adults	Meat and Meat Products	0.00011716	0.001		0.136	70	2.27625e-07	0	1.59337e-06	0	4.4	3.6213e-07						0.00159337	4.4	0.00036213
PFDA	Adults	Meat and Meat Products	0.00159852	4	10	0.136	70	0.0124228	0.031057	0.0869596	0.217399	4.4	0.0197635	0.0494089					0.0217399	4.4	0.00494089
PFDS	Adults	Meat and Meat Products	0.00159852	2		0.136	70	0.0062114	0	0.0434798	0	4.4	0.00988177						0.0217399	4.4	0.00494089
PFDoDA	Adults	Meat and Meat Products	0.00392544	3		0.136	70	0.0228797	0	0.160158	0	4.4	0.0363995						0.053386	4.4	0.0121332
PFHpA	Adults	Meat and Meat Products	0.000639859	0.01	1	0.136	70	1.24315e-05	0.00124315	8.70208e-05	0.00870208	4.4	1.97774e-05	0.00197774					0.00870208	4.4	0.00197774
PFHpS	Adults	Meat and Meat Products	0.000126676	0.6	2	0.136	70	0.000147667	0.000492225	0.00103367	0.00344557	4.4	0.000234925	0.000783085					0.00172279	4.4	0.000391542
PFHxA	Adults	Meat and Meat Products	0.0017551	0.01		0.136	70	3.40991e-05	0	0.000238694	0	4.4	5.42485e-05						0.0238694	4.4	0.00542485
PFHxS	Adults	Meat and Meat Products	0.000211694	0.6		0.136	70	0.000246775	0	0.00172742	0	4.4	0.000392596						0.00287904	4.4	0.000654327
PFNA	Adults	Meat and Meat Products	0.00105614	10		0.136	70	0.0205192	0	0.143634	0	4.4	0.0326442						0.0143634	4.4	0.00326442
PFOA	Adults	Meat and Meat Products	0.0207812	1		0.136	70	0.0403749	0	0.282624	0	4.4	0.0642327						0.282624	4.4	0.0642327
PFOS	Adults	Meat and Meat Products	0.0462228	2		0.136	70	0.179608	0	1.25726	0	4.4	0.285741						0.62863	4.4	0.14287
PFPeA	Adults	Meat and Meat Products	0.0048715	0.03		0.136	70	0.000283939	0	0.00198757	0	4.4	0.000451721						0.0662525	4.4	0.0150574
PFTeDA	Adults	Meat and Meat Products	0.000267735	0.3		0.136	70	0.000156051	0	0.00109236	0	4.4	0.000248263						0.00364119	4.4	0.000827544
PFTrDA	Adults	Meat and Meat Products	0.000622709	0.3	3	0.136	70	0.000362951	0.00362951	0.00254065	0.0254065	4.4	0.000577421	0.00577421					0.00846885	4.4	0.00192474
PFUnDA	Adults	Meat and Meat Products	0.000959581	4		0.136	70	0.00745731	0	0.0522012	0	4.4	0.0118639						0.0130503	4.4	0.00296598
PFBA	Elderly	Meat and Meat Products	0.00252254	0.05		0.118	70	0.000212614	0	0.0014883	0	4.4	0.00033825		1.76717	0.40163	1.90975	0.434035	0.029766	4.4	0.00676501	1.02987	0.234061
PFBS	Elderly	Meat and Meat Products	0.00011716	0.001		0.118	70	1.97498e-07	0	1.38249e-06	0	4.4	3.14201e-07						0.00138249	4.4	0.000314201
PFDA	Elderly	Meat and Meat Products	0.00159852	4	10	0.118	70	0.0107786	0.0269465	0.0754502	0.188626	4.4	0.0171478	0.0428694					0.0188626	4.4	0.00428694
PFDS	Elderly	Meat and Meat Products	0.00159852	2		0.118	70	0.0053893	0	0.0377251	0	4.4	0.00857389						0.0188626	4.4	0.00428694
PFDoDA	Elderly	Meat and Meat Products	0.00392544	3		0.118	70	0.0198515	0	0.138961	0	4.4	0.0315819						0.0463202	4.4	0.0105273
PFHpA	Elderly	Meat and Meat Products	0.000639859	0.01	1	0.118	70	1.07862e-05	0.00107862	7.55033e-05	0.00755033	4.4	1.71598e-05	0.00171598					0.00755033	4.4	0.00171598
PFHpS	Elderly	Meat and Meat Products	0.000126676	0.6	2	0.118	70	0.000128123	0.000427077	0.000896863	0.00298954	4.4	0.000203832	0.000679441					0.00149477	4.4	0.000339721
PFHxA	Elderly	Meat and Meat Products	0.0017551	0.01		0.118	70	2.9586e-05	0	0.000207102	0	4.4	4.70686e-05						0.0207102	4.4	0.00470686
PFHxS	Elderly	Meat and Meat Products	0.000211694	0.6		0.118	70	0.000214113	0	0.00149879	0	4.4	0.000340635						0.00249799	4.4	0.000567725
PFNA	Elderly	Meat and Meat Products	0.00105614	10		0.118	70	0.0178034	0	0.124624	0	4.4	0.0283236						0.0124624	4.4	0.00283236
PFOA	Elderly	Meat and Meat Products	0.0207812	1		0.118	70	0.0350311	0	0.245218	0	4.4	0.0557313						0.245218	4.4	0.0557313
PFOS	Elderly	Meat and Meat Products	0.0462228	2		0.118	70	0.155837	0	1.09086	0	4.4	0.247922						0.545429	4.4	0.123961
PFPeA	Elderly	Meat and Meat Products	0.0048715	0.03		0.118	70	0.000246359	0	0.00172451	0	4.4	0.000391935						0.0574838	4.4	0.0130645
PFTeDA	Elderly	Meat and Meat Products	0.000267735	0.3		0.118	70	0.000135397	0	0.000947781	0	4.4	0.000215405						0.00315927	4.4	0.000718016
PFTrDA	Elderly	Meat and Meat Products	0.000622709	0.3	3	0.118	70	0.000314913	0.00314913	0.00220439	0.0220439	4.4	0.000500998	0.00500998					0.00734797	4.4	0.00166999
PFUnDA	Elderly	Meat and Meat Products	0.000959581	4		0.118	70	0.00647032	0	0.0452922	0	4.4	0.0102937						0.0113231	4.4	0.00257342

## Sheet: Legend
EDI : Estimated daily intake
EWI: Estimated weekly intake
TWI: Tolerable weekly intake
LB: Lower bound
